# Supplementary material for: Genome-wide association mapping for root traits associated with frost tolerance in faba beans using KASP-SNP markers
Source: Front Genet. 2022 Aug 24;13:907267. doi: 10.3389/fgene.2022.907267 (PMC9467640; doi:10.3389/fgene.2022.907267)
Supplement: Supplementary file 2 [file Table1.XLSX]

## Sheet: Supplementary Table S1
	Supplementary Table 1: List of all genotypes (GWPB population) used in this study and their phenotypic data under frost stress
	Code	Pedigree	RFS	RL	RFM	RDM
	1	S_002-1-1	2.06	14.31	1.5	0.13
	2	S_003-1-1-1	6.19	17.38	0.37	0.06
	3	S_004-1	6.81	16.06	0.85	0.07
	4	S_005-1-1	7.56	13	0.33	0.04
	5	S_008-1-1	9	1.94	1.03	0.07
	6	S_009-1-1	4.12	8.75	0.42	0.05
	7	S_010-1-1-1	5.19	19.38	1.53	0.14
	8	S_012-1-1	6	6.75	0.26	0.03
	9	S_013-2	3.44	12.75	0.6	0.04
	10	S_015-1-1-1	5.44	9.62	0.55	0.04
	11	S_016-1-1-3	2.38	18.62	2.85	0.17
	12	S_019-1-1-1	7.88	12.94	0.49	0.04
	13	S_020-1-2	4.44	12.81	1.14	0.07
	14	S_021-1	7.5	14	0.9	0.07
	15	S_022-1-1-1	3.94	18.12	1.54	0.12
	16	S_025-1	6.88	18.31	1.37	0.1
	17	S_027-1-1	2.19	23.81	3.44	0.21
	18	S_028-1-3-1-1	7.44	12.25	0.87	0.06
	19	S_029-1-1-1	8.19	16.19	0.51	0.05
	20	S_030-2	8.75	3.44	0.39	0.04
	21	S_033-1-1	8.44	5.12	0.41	0.03
	22	S_034-1-2	5.75	3.38	0.41	0.03
	23	S_035-1-1-2	4.62	25.31	1.79	0.17
	24	S_036-1-1	8.31	5.81	0.27	0.02
	25	S_038-1-1-1	6.88	18.56	0.71	0.08
	26	S_039-1-1	4.69	7.19	0.87	0.06
	27	S_040-1-1-1	6.69	10.06	0.63	0.04
	28	S_043-1-1	5.69	8.25	0.58	0.05
	29	S_045-1-1	7.56	17.44	1.56	0.14
	30	S_046-1-1-1	5.25	22.38	1.87	0.21
	31	S_048-1	4.94	15.44	1.66	0.14
	32	S_050-1-1-1	4.25	20.06	2.81	0.26
	33	S_052-1-1-1	7.75	13.94	0.9	0.09
	34	S_054-1-3-1	5.38	19.88	0.98	0.1
	35	S_055-1-3-1	7.19	17.88	0.81	0.09
	36	S_059-1-2-2	7.38	9.94	0.58	0.05
	37	S_060-1-2	7.19	18.94	1.77	0.17
	38	S_062-2	4.94	16.12	1.66	0.09
	39	S_064-1-3-1	6.75	17.19	0.61	0.09
	40	S_065-1-1	3.81	2.25	0.17	0.02
	41	S_066-1-1-1	6.12	16.81	2.35	0.14
	42	S_067-2	6.81	14.81	1.01	0.11
	43	S_069-1-1-1	8.25	3.75	0.21	0.02
	44	S_070-1-1	7.38	20.75	1.01	0.15
	45	S_072-1-1	8.12	5.69	0.36	0.03
	46	S_076-1-1	8.75	2.94	0.12	0.01
	47	S_077-1-1	7.56	16.31	1.21	0.09
	48	S_079-1-2-2	6.31	8.38	1.09	0.06
	49	S_081-2_1-3-	5.19	21.88	2.03	0.13
	50	S_082-2-2-1-1	6.69	18.06	1.98	0.14
	51	S_083-1-1-2	8.14	21.81	0.63	0.07
	52	S_084-2	5.81	19.75	1.73	0.12
	53	S_085-1-1	6.25	18.69	2.84	0.23
	54	S_093-1-1-1	7.57	7.34	0.77	0.06
	55	S_097-1-1-1	3.69	22.12	2.35	0.16
	56	S_100-1-1	8.12	10.38	1.56	0.11
	57	S_102-1-1	6.69	14.75	1.38	0.14
	58	S_104-1-1-1	8	6.75	0.26	0.05
	59	S_106-1-1-2	6.06	7.38	0.86	0.06
	60	S_108-1-1	7.94	9.94	0.8	0.07
	61	S_111-1-1-1	7.88	8.81	0.45	0.04
	62	S_115-1-1	6.75	14.94	0.58	0.05
	63	S_116-1-1-1	5.12	19.31	0.89	0.11
	64	S_119-1-1-1	5.46	13.66	1.52	0.13
	65	S_120-1-1-1	6.25	23.75	1.96	0.18
	66	S_122-1-1-4-2-1	6.31	23.62	1.55	0.15
	67	S_123-1-1	5.88	18.19	2.04	0.18
	68	S_125-1	5.06	14.31	1.31	0.12
	69	S_126-1-1	5.19	18.31	0.75	0.1
	70	S_129-1-2	5.94	25	1.37	0.14
	71	S_131-1-1	5.19	30.88	2.34	0.18
	72	S_132-1-1	5.94	13.69	1.23	0.07
	73	S_133-1-1	7.5	9.19	0.36	0.03
	74	S_134-1-2-1	5.88	17.06	1.03	0.12
	75	S_142-1-1	5	22.69	2.78	0.17
	76	S_145-1-1	7.81	6.75	0.59	0.05
	77	S_147-1-1	7.62	9.56	0.43	0.05
	78	S_150-1-2-1	4.75	14.06	0.96	0.07
	79	S_151-1-1-1-1	4.69	23.06	3.05	0.16
	80	S_153-1-1-1	4.31	17.56	2.06	0.14
	81	S_158-1-1-1	8.56	2.38	0.11	0.01
	82	S_160-1-1-1	5.56	18.5	0.79	0.08
	83	S_161-2	5.56	19.5	1.4	0.16
	84	S_162-1-1-2	7.34	12.7	0.74	0.07
	85	S_163-1-1	5.06	22.88	1.67	0.16
	86	S_165-1-1	8.38	15	0.97	0.08
	87	S_166-1-1	5.38	21.69	1.83	0.18
	88	S_167-2	4.69	20.88	2.38	0.17
	89	S_168-1-1	6.31	9.94	0.62	0.06
	90	S_169-2	5.31	20.75	1.38	0.12
	91	S_170-1-1	6.62	16.19	1.07	0.08
	92	S_172-1-1-1	7.31	5.62	0.7	0.06
	93	S_173-1-1	5.44	22.56	2.03	0.21
	94	S_174-1-1	5.06	18.44	1.19	0.11
	95	S_175-1-1	5.88	16.88	1.06	0.07
	96	S_176-1-1	6.69	11.38	1.23	0.09
	97	S_177-1-1	7.31	12	1	0.1
	98	S_181-1-1	7.31	15.69	1.3	0.14
	99	S_182-1-1	5.06	9.06	0.52	0.06
	100	S_185-1-1	7.94	7.69	0.38	0.03
	101	S_186-1-1	6.56	5.88	0.36	0.02
	102	S_189-1-1-2	5.12	24.88	1.79	0.17
	103	S_190-1-1	4.5	14.75	1.05	0.07
	104	S_191-1-3-1-1	5.12	16.81	2.09	0.14
	105	S_192-1-1	5.31	5.69	0.42	0.03
	106	S_194-1-1	7.69	14.69	0.7	0.09
	107	S_195-1-1	7.38	3.56	0.4	0.03
	108	S_196-1-1-1	6.69	9.12	1.32	0.1
	109	S_197-1-1-1	5	15.69	0.72	0.09
	110	S_198-1-1-1	6.62	16.12	1.08	0.09
	111	S_199-1-3-1	7.06	18.31	1.91	0.12
	112	S_201-1-1-1	5.06	17.81	2.91	0.18
	113	S_202-1-1	6.75	10.75	0.8	0.06
	114	S_209-2	7.38	12.12	1.58	0.12
	115	S_210-1-1-1	6.06	16.62	1.31	0.13
	116	S_213-1-1-1-7	5.12	14.75	0.95	0.12
	117	S_217-1-1-	6.88	17.38	0.82	0.07
	118	S_218-2	2.62	23.88	3.19	0.21
	119	S_220-1-1	6.06	18.81	1.41	0.13
	120	S_221-1-1-1	4.31	13.62	1.61	0.11
	121	S_226-1-1-1	6.62	20.62	1.27	0.09
	122	S_227-1-1-1-1	5.06	6.44	0.76	0.04
	123	S_231-1-1-1	6.44	15.31	1.52	0.16
	124	S_232-1-1-1-1	5.44	20.94	1.5	0.19
	125	S_233-1-2-1	8.06	7.19	0.47	0.05
	126	S_235-1-1-2	7.31	13.19	0.97	0.09
	127	S_236-1-1	6.38	16.25	0.92	0.09
	128	S_238-1-1	5.56	18.75	2.16	0.14
	129	S_240-1-1-2	7.38	12.19	0.31	0.03
	130	S_241-1	7.06	9.75	0.54	0.05
	131	S_242-1	6.56	22.12	1.39	0.15
	132	S_243-1-1	6.56	17.75	1.63	0.12
	133	S_245-2	8.25	11.31	0.22	0.04
	134	S_246-1-1-1	7.5	12.31	0.96	0.13
	135	S_249-1-1-1	6.69	20.75	1.22	0.1
	136	S_252-1-1-1-1	7.44	20.44	0.73	0.07
	137	S_253-1-1-1	8.25	7.88	0.25	0.04
	138	S_254-2-2-1	5.62	18.88	0.86	0.1
	139	S_258-2	7.44	10.56	0.6	0.06
	140	S_259-1-1	5.88	19.81	2.09	0.17
	141	S_264-1-1-1	6.69	14.38	0.89	0.06
	142	S_265-1-	4.62	21.94	1.61	0.16
	143	S_267-2	6.25	13.75	1.32	0.07
	144	S_268-1-1-2	7.06	10.19	1.59	0.13
	145	S_269-1	6.56	17.12	1.41	0.17
	146	S_271-1-2-1	7.25	17.81	1.46	0.08
	147	S_272-1-3-1	6.25	13.88	1.06	0.08
	148	S_274-2	5.5	12.38	1.28	0.09
	149	S_275-1-1	6.31	17.12	1.49	0.17
	150	S_277-1-1	5.75	10	0.88	0.08
	151	S_279-2-1	8.38	3.88	0.26	0.04
	152	S_280-1-3-2	6.38	16.56	0.78	0.08
	153	S_281-1-1	7.81	13.62	0.75	0.07
	154	S_282-1-1-1	6.44	14.44	1.29	0.1
	155	S_284-1-2	8	7.69	0.75	0.1
	156	S_285-2	8.38	4.31	0.13	0.02
	157	S_286-1-1	8.44	6.88	0.3	0.02
	158	S_287-1	7.75	7.31	0.59	0.05
	159	S_289-1-1-1	6.94	15.31	1.39	0.11
	160	S_290-1-1	5.69	17.88	1.47	0.11
	161	S_291-1-1	8.06	4.06	0.19	0.02
	162	S_295-1-1	6.75	16.19	0.91	0.08
	163	S_298-1-1-1	5.19	23.06	2.53	0.26
	164	S_299-1	5.75	18.94	1.82	0.16
	165	S_300-1-3-1	6.12	16.56	1.56	0.14
	166	S_301-1-1-1	8.44	6.44	0.31	0.03
	167	S_302-1-2-1	4.62	11.19	0.8	0.1
	168	S_303-1	6.06	24.56	1.33	0.12
	169	S_304-1-3-1	6.25	16.69	1.78	0.17
	170	S_307-1	5.75	10.5	0.88	0.06
	171	S_308-1-1-1	6	18.5	1.39	0.11
	172	S_309-2	8.19	8.75	0.66	0.04
	173	S_310-1-2-1	7	14.25	0.49	0.05
	174	S_312-1	7.5	9.75	1.07	0.09
	175	S_314-1-1	6.38	14.44	1.44	0.1
	176	S_315-1	7.12	12.94	0.92	0.06
	177	S_319-1-1-2	8.31	9.12	0.31	0.04
	178	S_322-1-1	7.44	13.19	0.76	0.07
	179	S_326-1-1-1-1	7.25	10.25	0.74	0.08
	180	S_328-1-1-1	8.5	5.12	0.4	0.03
	181	S_329-1-1	8	7	0.27	0.02
	182	S_330-1-1	3	22.69	1.22	0.15
	183	S_331-1-1	3.94	14.62	1.51	0.11
	Susceptible Check	Hedin/2-	9	0	0	0
	Susceptible Check	Minica-	9	0	0	0
	* Data was taken from Sallam et al (2015)
